# Supplementary material for: Adaptation of the Critical Care Family Need Inventory to the Turkish population and its psychometric properties
Source: PeerJ. 2015 Aug 20;3:e1208. doi: 10.7717/peerj.1208 (PMC4563234; doi:10.7717/peerj.1208)
Supplement: Supplemental Information 2 — Raw data of the study [file peerj-03-1208-s002.zip]

Archive with 6 entries (3 files):
- BUYUKCOBAN - Data/
- BUYUKCOBAN - Data/Criticalcare_buyukcoban.sav
- __MACOSX/
- __MACOSX/BUYUKCOBAN - Data/
- __MACOSX/BUYUKCOBAN - Data/._Criticalcare_buyukcoban.sav
- __MACOSX/._BUYUKCOBAN - Data
